# Supplementary material for: FISH landmarks reflecting meiotic recombination and structural alterations of chromosomes in wheat (Triticum aestivum L.)
Source: BMC Plant Biol. 2021 Apr 6;21:167. doi: 10.1186/s12870-021-02947-1 (PMC8025513; doi:10.1186/s12870-021-02947-1)
Supplement: Supplementary file 5 — Additional file 5: Table S1. Oligonucleotide probes used for ND-FISH assays in this study. [file 12870_2021_2947_MOESM5_ESM.xlsx]

## Sheet: Probe information
Table S1. Oligonucleotide probes used for ND-FISH assays in this study
Probe name	Probe sequence	Original sequence used for designing probe	Reference
Oligo-pSc119.2-1	5'CCGTT TTGTG GACTA TTACT CACCG CTTTG GGGTC CCATA GCTAT3'	CACTCGCAGTTTTGGCCGAGTCTGGCCCGCCGTTTTGTGGACTATTACTCACCGCTTTGG GGTCCCATAGCTATTTCCACGATTGACGATTCCGGGGGTGCGTTTACGTGTCCGTCGTCG ACACTCACAATTTTGGCAGATTTTGGCCCGTCTCGTGGACTATTACTCACCGTTTTGGGG TTCCGAACCGATTTCCACGATTAACGAACCCTGAGGTGCGCTTAGGCGTTGGTCATCAAC ACTCGTGGTTTTTGTCGATTCTGGTCCGTTTCATGCACTATTACTTACCGTTTTTGGGTC CCGGAGTGATTTCCACGATTGGCGTACACCGGGGTGCGTTTACGTGTCGGTCATCAACAC TCACAATTTTGGCCCATTCTGGTCCGTTTCGTG…	24 (Tang et al. 2014)
Oligo-pTa535-1	5'AAAAA CTTGA CGCACGTCAC GTACA AATTG GACAAACTCT TTCGG AGTAT CAGGGTTTC3'	CGATTCAAAAACTGGACGCACTTCATGTACAAATTGGACAAACTCTTTCGGAGTATCAGGTTTTGGAAGAGAACTCATCTGTTACACGGGCACTTCAATGTTTTTTGAACTTATTTGAACTCCAGACTTCTTTTGTGTTCTGTATGCAGCATTCAAAGCGACATCATCAATTTCCAACATGTTCTAACATCATTTGTTGTTTTTCGGTCATTTACCTAATTGTTTAGAGAGCTAAATGACCGTGAAATTGAAAATCACTACAAAATGAATTCTGAAAATGTTGAAACTTGGCATGGTATCATCATTTCATCCGCATAGCATGTGCGAAAGAGTAGAGAGGGTCACGGGAAAAACTTGACGCACGTCACGTACAAATTGGACAAACTCTTTCGGAGTATC…	20 (Komuro et al. 2013); 24 (Tang et al. 2014)
Oligo-713	5'GTCGC GGTAG CGACG ACGGA CGCCG AGACG AGCAC GTGAC ACCAT TCCCA CCCTG TCTA3'	GATGCCAGACGAGCACATGACACCTCTGCCACCCTGTCTTAGCGTAACGCGAGTCGGGGC GGACGTCGTTGCGGTAGCGACGACGGACGCCGAGACGAGCACGTGACACCATTCCCACCC TGTCTTAGCGTAACACGAGTCGAGGGGGACGTCGTCACGGTAGCGACGACGGATGCCGAG ACGAGCACGTGACACCATTCCCACCCTGTCTTAGCGTAACGTGAGTCGAGGCGGACGTCG TCGTGGTAGCGACGACGGATGCCGAGACGAGCACGTGACACCACTGCCACCCTGTCTTAG CGTAACGCGAGTCGAGGCGGACGTCGTCGCGGTAGCGACGACGGACGCCGAGACGAGCACGTGACACCATTCCCACCCTGTCTATCTTACGGTT…	20 (Komuro et al. 2013); 22 (Tang et al. 2016)
Oligo-275.1	5'TGCTA CTGCT GCTAC TGCTG CTACT CCTGC TACTG CTACT ACTGC TACTC CTGCT ACTC3'	GCTACTACTGCTAGTACTGCTACTACTGCTACTACTACTACTACTACTACTACTACTACT ACTACTACTACTACTACTACTACTACTACTACTGCTGCTGCTGCTGCTACTACTGCTACT ACTGCTGCTCCTGCTGCTGCTGCTGCTGCTACTACTGCTACTGCTGCTAATACTACTGCT ACTGCTGCTACTGCTGCTACTGCTGCTACTCCTGCTACTGCTACTACTGCTACTCCTGCT ACTCCTGCTACTCCTGCTACTACTGCTACTAGTGCTGCTGCTACTGCTGCTACTGCTGCT GCTACTGCTGCTACTGTTACTACTGCTACTACTGCTACTGCTACTATTACTACTACTACT ACTACTACTACTGCTACTACTGCTACTACTGCT…	20 (Komuro et al. 2013); 22 (Tang et al. 2016)
Oligo-18	5'GTAGCAGTAGCAGTAGTA3'	GTAGCAGTAGCAGTAGTA	21 (Tang et al. 2018 )
